# Supplementary material for: Overview of Foodborne Disease Outbreaks in Brazil from 2000 to 2018
Source: Foods. 2019 Sep 23;8(10):434. doi: 10.3390/foods8100434 (PMC6835545; doi:10.3390/foods8100434)
Supplement: Supplementary file 1 [file foods-08-00434-s001.zip]

Archive with 4 entries (2 files):
- foods-583823-supplementary/
- foods-583823-supplementary/ZIP/
- foods-583823-supplementary/ZIP/1. Supplementary material 1.xls
- foods-583823-supplementary/ZIP/2. Supplementary material 2.xls
