# Supplementary material for: Overview of Foodborne Disease Outbreaks in Brazil from 2000 to 2018
Source: Foods. 2019 Sep 23;8(10):434. doi: 10.3390/foods8100434 (PMC6835545; doi:10.3390/foods8100434)
Supplement: Supplementary file 1 [file foods-08-00434-s001.zip › foods-583823-supplementary/ZIP/1. Supplementary material 1.xls]

## Sheet: ARTIGOS
Supplementary material 1. Selected articles from the scientific literature.
YEAR OF PUBLICATION	TITLE	REFERENCE
2004	Infecção pelo vírus da hepatite A em área indígena da Amazônia oriental brasileira.	Nunes, H.M.; Soares, M.D.C.P.; Silva, H.M.R. Infecção pelo vírus da hepatite A em área indígena da Amazônia oriental brasileira. Rev. Soc. Bras. Med. Trop. 2004, 37(Suplemento II).
2005	Toxinfecção alimentar por Salmonella em um evento científico, São Paulo, 2004.	De Transmissão Hídrica, Divisão de Doenças et al. Toxinfecção alimentar por Salmonella em um evento científico, São Paulo, 2004. Rev. Saúde Públ. 2005, 39, 3, 515-518.
2006	Envolvimento de Aeromonas em surto de doenca diarréica aguda em São Bento do Una, Pernambuco.	Hofer, E.; Reis, C.M.F.D.; Theophilo, G.N.D.; Cavalcanti, V.O.; Lima, N.V.D.; Henriques, M.D.F.C.D. Envolvimento de Aeromonas em surto de doença diarréica aguda em São Bento do Una, Pernambuco. Rev. Soc. Bras. Med. Trop. 2006, 39, 2, 217-220.
2006	Characterization of an astrovirus genotype 2 strain causing an extensive outbreak of gastroenteritis among Maxakali Indians, Southeast Brazil.	Gabbay, Y. B. et al. Characterization of an astrovirus genotype 2 strain causing an extensive outbreak of gastroenteritis among Maxakali Indians, Southeast Brazil. J. Clin. Virol. 2006, 37, 4, 287-292.
2006	Considerações acerca de dois casos de botulismo ocorridos no Estado da Bahia.	Figueiredo, M.A.A.; Dias, J.; Lucena, R. Considerações acerca de dois casos de botulismo ocorridos no Estado da Bahia. Rev. Soc. Bras. Med. Trop. 2006, 39, 3, 289-291.
2006	Surtos de toxinfecções alimentares de origem domiciliar no Brasil de 2000-2002.	Leite, L.H.M. Surtos de toxinfecções alimentares de origem domiciliar no Brasil de 2000-2002. Hig. aliment. 2006, 20, 147, 56-59.
2007	Spectrum of etiologic agents associated with outbreaks of foodborne diseases at centers of tourism in three geographic regions of São Paulo State.	Pizzolitto, N.; Pizzolitto, E.; Simões, M.J.S. Spectrum of etiologic agents associated with outbreaks of foodborne diseases at centers of tourism in three geographic regions of São Paulo State. Rev. ciênc. farm. básica apl. 2007, 28, 301-310.
2008	Perfil epidemiológico das intoxicações alimentares notificadas no Centro de Atendimento Toxicológico de Campina Grande, Paraíba.	Almeida, C.F.D.; Araújo, E.D.S.; Soares, Y.D.C.; Diniz, R.L.D.C.; Fook, S.M.L.; Vieira, K.V.M. Perfil epidemiológico das intoxicações alimentares notificadas no Centro de Atendimento Toxicológico de Campina Grande, Paraíba. Rev. bras. epidemiol. 2008, 11, 139-146.
2008	Surtos de toxinfecções alimentares notificados no município de Maceió, AL, no período de 2000 a 2004.	Bello Filho, O.S.S.; Froehlich, Â.; Souza, E. C. Surtos de toxinfecções alimentares notificados no município de Maceió, AL, no período de 2000 a 2004. Hig. aliment. 2008, 22, 166/167, 134-137.
2008	Surto de doença de Chagas aguda associada à transmissão oral.	DIAS, J.P. et al. Surto de doença de Chagas aguda associada à transmissão oral. Rev. Soc. Bras. Med. Trop. 2008, 41, 3, 296-300.
2008	Hepatitis A virus subgenotypes dissemination during a community outbreak in a surrounding region of Rio de Janeiro.	Santos, D.R.L.D.; Villar, L.M.; Paula, V.S.D.; Lima, G.S.D.; Gaspar, A.M.C. Hepatitis A virus subgenotypes dissemination during a community outbreak in a surrounding region of Rio de Janeiro. Mem. Inst. Oswaldo Cruz 2008, 103, 3, 254-258.
2009	Outbreak of Half disease in the Brazilian Amazon.	Santos, M.C.D.; Albuquerque, B.C.D.; Pinto, R.C.; Aguiar, G.P.; Lescano, A.G.; Santos, J.H.A.; Alecrim, M.D.G.C. Outbreak of Half disease in the Brazilian Amazon. Rev. panam. salud pública 2009, 26, 469-470.
2009	Investigation of two outbreaks of suspected oral transmission of acute Chagas disease in the Amazon region, Pará State, Brazil, in 2007.	Cerroni, M.D.P. et al. Investigation of two outbreaks of suspected oral transmission of acute Chagas disease in the Amazon region, Pará State, Brazil, in 2007. Trop. Doctor 2009, 39, 4.
2009	Oral transmission of Chagas disease by consumption of açaí palm fruit, Brazil.	Nóbrega, A.A.; Garcia, M.H.; Tatto, E.; Obara, M.T.; Costa, E.; Sobel, J.; Araujo, W.N. Oral transmission of Chagas disease by consumption of açaí palm fruit, Brazil. Emerg. infect. dis. 2009, 15, 4, 653.
2009	Ocorrência de um surto de hepatite A em três bairros do município de Vitória (ES) e sua relação com a qualidade da água de consumo humano.	Silva, L.M.D.; Souza, E.H.D.; Arrebola, T.M.; Jesus, G.D.A.D. Ocorrência de um surto de hepatite A em três bairros do município de Vitória (ES) e sua relação com a qualidade da água de consumo humano. Ciênc. Saúde Colet. 2009, 14, 2163-2167.
2010	Botulism in Brazil, 2000-2008: epidemiology, clinical findings and laboratorial diagnosis.	Rowlands, R.E.G. et al. Botulism in Brazil, 2000-2008: epidemiology, clinical findings and laboratorial diagnosis. Rev. Inst. Med. Trop. São Paulo 2010, 52, 4, 183-186.
2010	A cluster of Listeria monocytogenes infections in hospitalized adults.	Martins, I.S. et al. A cluster of Listeria monocytogenes infections in hospitalized adults. Am. j. infect. control. 2010, 38, 9, e31-e36.
2010	Surto de infecção por norovírus em instituição de longa permanência no Brasil.	De Menezes, F.G. et al. Surto de infecção por norovírus em instituição de longa permanência no Brasil. Einstein. 2010; 8(4 Pt 1):410-3.
2010	Surveillance of Norovirus Infections in the State of Rio de Janeiro, Brazil 2005-2008.	Ferreira, M.S.R. et al. Surveillance of norovirus infections in the state of Rio De Janeiro, Brazil 2005–2008. J. med. virol. 2010, 82, 8, 1442-1448.
2010	Outbreak of acute gastroenteritis in young children with death due to rotavirus genotype G9 in Rio Branco, Brazilian Amazon region, 2005.	Siqueira, A.A. et al. Outbreak of acute gastroenteritis in young children with death due to rotavirus genotype G9 in Rio Branco, Brazilian Amazon region, 2005. Int. j. infect. dis. 2010, 14, 10, e898-e903.
2010	Outbreak of diarrhea by rotavirus in Bom Jesus city, Piauí State.	Araújo, T.M.E.D.; Dantas, J.M.; Carvalho, C.E.F.; Costa, M.A.D.O. Outbreak of diarrhea by rotavirus in Bom Jesus city, Piauí State. Ciênc. Saúde Colet. 2010, 15, 1039-1046.
2010	Avaliação epidemiológica de surtos de salmonelose ocorridos no período de 1999 a 2008 no Estado do Paraná, Brasil.	Kottwitz, L.B.M. et al. Avaliação epidemiológica de surtos de salmonelose ocorridos no período de 1999 a 2008 no Estado do Paraná, Brasil. Acta sci., Health sci. 2010, 32, 1, 9-15.
2010	Perfil epidemiológico dos surtos de toxinfecções alimentares em um município do estado de São Paulo.	Barreto, T.L.; Sturion, G.L. Perfil epidemiológico dos surtos de toxinfecções alimentares em um município do Estado de São Paulo. Hig. aliment. 2010, 24, 180/181, 78-84.
2010	Clinical outcomes of thirteen patients with acute chagas disease acquired through oral transmission from two urban outbreaks in northeastern Brazil.	Bastos, C.J.; Aras, R.; Mota, G. et al. Clinical outcomes of thirteen patients with acute chagas disease acquired through oral transmission from two urban outbreaks in northeastern Brazil. PLoS Negl Trop Dis. 2010, 4, 6, :e711. doi:10.1371/journal.pntd.0000711
2010	O açaí como veículo de transmissão da doença de chagas aguda (DCA) pela via oral.	Pereira, K.S.; Schmidt, F.L. O açaí como veículo de transmissão da doença de chagas aguda (DCA) pela via oral. Hig. Aliment. 2010, 24, 180/181, 73-77.
2010	Trypanosoma cruzi TcIII/Z3 genotype as agent of an outbreak of Chagas disease in the Brazilian Western Amazonia.	Monteiro, W.M.; Magalhaes, L.K.; Santana Filho, F.S.; Borborema, M.; Silveira, H.; Barbosa, M.D.G.V. Trypanosoma cruzi TcIII/Z3 genotype as agent of an outbreak of Chagas disease in the Brazilian Western Amazonia. Trop. med. int. health. 2010, 15, 9, 1049-1051.
2010	Envenenamento fatal por baiacu (Tetrodontidae): relato de um caso em criança.	Neto, S.; de Lima, P.; Aquino, E.C.M.D.; Silva, J.A.D.; Amorim, M.L.P.; Oliveira Júnior, A.E.D.; Júnior, H. Envenenamento fatal por baiacu (Tetrodontidae): relato de um caso em criança. Rev. Soc. Bras. Med. Trop. 2010, 92-94.
2010	Surto de hepatite A em área urbana de Luziânia, Estado de Goiás, 2009.	Tauil, M.D.C.; Ferreira, P.M.; de Abreu, M.C.F.; Cristina, H.; Lima, A.V.; da Nóbrega, A.A. Surto de hepatite A em área urbana de Luziânia, Estado de Goiás, 2009. Rev. Soc. Bras. Med. Trop. 2010, 43, 6, 740-742.
2011	Surto familiar de botulismo no estado do Ceará: relato de caso.	Barboza, M.M.D.O.; Santos, N.F.D.; Sousa, O.V.D. Surto familiar de botulismo no Estado do Ceará: relato de caso. Rev. Soc. Bras. Med. Trop. 2011, 44, 3, 400-402.
2011	Large gastroenteritis outbreak due to norovirus gii in São Paulo, Brazil, summer 2010.	Morillo, S.G.; Luchs, A.; Cilli, A.; Ribeiro, C.D.; Calux, S.J.; Carmona, R.D.C.C.; Timenetsky, M.D.C.S.T. Large gastroenteritis outbreak due to norovirus GII in São Paulo, Brazil, summer 2010. Rev. Soc. Bras. Med. Trop. 2011, 53, 2, 119-120.
2011	Investigação de um surto de salmonelose ocorrido em Santo André, SP.	Fuzihara, T.O.; Nunes, S.M.; Azevedo, S.A.D.S.; Claves, E.C.; Nunes, A.D.M.N.; Shibata, E.S. Investigação de um surto de salmonelose ocorrido em Santo André, SP. Hig. Aliment. 2011, 25, 192/193, 142-146.
2011	Ocorrência de surtos de doenças transmitidas por alimentos no município de Chapecó, estado de Santa Catarina, Brasil, no período de 1995 a 2007.	Marchi, D.M.; Baggio, N.; Teo, C.R.P.A.; Busato, M.A. Ocorrência de surtos de doenças transmitidas por alimentos no Município de Chapecó, Estado de Santa Catarina, Brasil, no período de 1995 a 2007. Epidemiol. serv. saúde. 2011, 20, 3, 401-407.
2012	Rapid Detection of Norovirus in Naturally Contaminated Food: Foodborne Gastroenteritis outbreak on a Cruise Ship in Brazil, 2010.	Morillo, S.G.; Luchs, A.; Cilli, A.; Timenetsky, M.D.C.S.T. Rapid detection of norovirus in naturally contaminated food: foodborne gastroenteritis outbreak on a cruise ship in Brazil, 2010. Food environ. virol. 2012, 4, 3, 124-129.
2012	Case-control study of an outbreak of acute toxoplasmosis in an industrial plant in the state of São Paulo, Brazil.	Ekman, C.C.J.; Chiossi, M.F.D.V.; Meireles, L.R.; Andrade Júnior, H.F.D.; Figueiredo, W.M.; Marciano, M.A.M.; Luna, E.J.D.A. Case-control study of an outbreak of acute toxoplasmosis in an industrial plant in the state of São Paulo, Brazil. Rev. Inst. Med. Trop. São Paulo 2012, 54, 5, 239-244.
2013	Investigation of food and water microbiological conditions and foodborne disease outbreaks in the Federal District, Brazil	Nunes, M.M.; Mota, A.L.A.D.A.; Caldas, E.D. Investigation of food and water microbiological conditions and foodborne disease outbreaks in the Federal District, Brazil. Food control 2013, 34, 1, 235-240.
2013	Detection of the pandemic norovirus variant GII.4 Sydney 2012 in Rio Branco, state of Acre, northern Brazil	Silva, L.D. et al. Detection of the pandemic norovirus variant GII. 4 Sydney 2012 in Rio Branco, state of Acre, northern Brazil. Mem. Inst. Oswaldo Cruz 2013, 108, 8, 1068-1070.
2013	Rotavirus G2P[4] and G2P[4]+[6] infections during norovirus gastroenteritis outbreak: summer season 2010, Brazil.	Luchs, A.; Morillo, S.G.; Ribeiro, C.D.; Cilli, A.; Calux, S.J.; Carmona, R.D.C.C.; Timenetsky, M.D.C.S.T. Rotavirus G2P [4] and G2P [4]+[6] infections during norovirus gastroenteritis outbreak: summer season 2010, Brazil. Rev. Soc. Bras. Med. Trop. 2013, 46, 2, 227-230.
2013	Assessing the epidemiological data of Staphylococcus aureus food poisoning occurred in the State of Rio Grande do Sul, Southern Brazil.	Lima, G.C.; Loiko, M.R.; Casarin, L.S.; Tondo, E.C. Assessing the epidemiological data of Staphylococcus aureus food poisoning occurred in the State of Rio Grande do Sul, Southern Brazil. Braz. j. microbiol. 2013, 44, 3, 759-763.
2013	Salmonelloses in the state of Rio Grande do Sul, southern Brazil, 2002 to 2004.	Wagner, V.R.; Silveira, J.B.; Tondo, E.C. Salmonelloses in the State of Rio Grande do Sul, southern Brazil, 2002 to 2004. Braz. j. microbiol. 2013, 44, 3, 723-729.
2013	Doença de Haff associada ao consumo de carne de Mylossoma duriventre (pacu-manteiga).	Júnior, O.T.; Roderjan, C.N.; Neto, E.D.C.; Ponte, M.M.; Seabra, M.C.P.; Knibel, M.F. Doença de Haff associada ao consumo de carne de Mylossoma duriventre (pacu-manteiga). Rev. bras. ter. intensiva 2013, 25, 4, 348-351.
2013	Outbreak of acute Chagas disease associated with oral transmission in the Rio Negro region, Brazilian Amazon.	Souza-Lima, R.D.C. et al. Outbreak of acute Chagas disease associated with oral transmission in the Rio Negro region, Brazilian Amazon. Rev. Soc. Bras. Med. Trop. 2013, 46, 4, 510-514.
2014	Noroviruses associated with outbreaks of acute gastroenteritis in the State of Rio Grande do Sul, Brazil, 2004-2011.	De Andrade, J.D.S.R. et al. Noroviruses associated with outbreaks of acute gastroenteritis in the State of Rio Grande do Sul, Brazil, 2004–2011. J. clin. virol. 2014, 61, 3, 345-352.
2014	Caracterização de surtos de toxinfecções alimentares confirmados no município de Porto Alegre entre 2005 e 2009.	Silva, S.S.O.; Schild, C.H.; Casa Nova, P.A.D.C.; Pinto, A.T. Caracterização de surtos de toxinfecções alimentares confirmados no município de Porto Alegre entre 2005 e 2009. Hig. aliment. 2014, 28(238/239), 31-36.
2014	Salmonella serotypes, resistance patterns, and food vehicles of salmonellosis in southern Brazil between 2007 and 2012.	Capalonga, R.; Ramos, R.C.; Both, J.M.C.; Soeiro, M.L.T.; Longaray, S.M.; Haas, S.; Tondo, E.C. Salmonella serotypes, resistance patterns, and food vehicles of salmonellosis in southern Brazil between 2007 and 2012. J. Infect. Dev. Ctries. 2014, 8, 7, 811-817.
2015	Incidência de doença diarreica aguda em Caxias do Sul, Rio Grande do Sul, Brasil, em uma série histórica de 10 anos.	Paesi, S.; Magrini, F.E. Incidência de doença diarreica aguda em Caxias do Sul, Rio Grande do Sul, Brasil, em uma série histórica de 10 anos. Sci. med. 2015, 25, 2.
2015	Surtos de doenças transmitidas por alimentos ocorridos na região da baixada santista, São Paulo, no período de 2007 a 2011.	Passos, E.D.C.; Gonçalves, F.G.; de Mello, A.R.P.; de Sousa, C.V.; Nicolau, J.F.; de Oliveira, M.A. Surtos de doenças transmitidas por alimentos ocorridos na região da baixada santista, São Paulo, no período de 2007 a 2011. Higienistas Alimentares reunem-se em Búzios, RJ, 29(242/243), 103. 2015.
2015	Characterization of a foodborne outbreak caused by Salmonella Enteritidis in Aracaju, State of Sergipe, Brazil.	Carneiro, M. R. P., Cabello, P. H., Albuquerque-Junior, R. L. C., Jain, S., & Candido, A. L. (2015). Characterization of a foodborne outbreak caused by Salmonella Enteritidis in Aracaju, State of Sergipe, Brazil. Rev. Soc. Bras. Med. Trop. 2015, 48, 3, 334-337.
2015	Salmonella Alachua: Causative agent of a foodborne disease outbreak.	Almeida, I.A.Z.C. et al. Salmonella Alachua: causative agent of a foodborne disease outbreak. Braz. j. infect. dis. 2015, 19, 3, 233-238.
2016	Surto de doença transmitida por alimento em evento de massa de populações indígenas em Cuiabá, Mato Grosso, Brasil, no ano de 2013.	Nunes, D.M. et al. Surto de doença transmitida por alimento em evento de massa de populações indígenas em Cuiabá, Mato Grosso, Brasil, no ano de 2013. Epidemiol. serv. Saúde 2016, 25, 195-202.
2016	Surtos de diarreia na região Nordeste do Brasil em 2013, segundo a mídia e sistemas de informação de saúde – Vigilância segundo a mídia e sistemas de informação de saúde – Vigilância.	Rufino, R.; Gracie, R.; Sena, A.; Freitas, C.M.D.; Barcellos, C. Surtos de diarreia na região Nordeste do Brasil em 2013, segundo a mídia e sistemas de informação de saúde–Vigilância de situações climáticas de risco e emergências em saúde. Ciênc. Saúde Colet. 2016, 21, 777-788.
2017	Surto de doença trasnmitida por alimentos nos municípios de Ribeirão Pires e Maua - SP.	Nunes, S.M. et al. Surto de doença transmitida por alimentos nos municípios de Mauá e Ribeirão Pires-SP. Hig. aliment. 2017, 31, 264/265.
2017	Clinical and laboratory evidence of Haff disease – case series from an outbreak in Salvador, Brazil, December 2016 to April 2017.	Bandeira, A.C. et al. Clinical and laboratory evidence of Haff disease–case series from an outbreak in Salvador, Brazil, December 2016 to April 2017. Euro surveill. 2017, 22, 24.
2018	Norovirus GII.17 Associated with a Foodborne Acute Gastroenteritis.	De Andrade, J.D.S.R. et al. Norovirus GII. 17 Associated with a Foodborne Acute Gastroenteritis Outbreak in Brazil, 2016. Food environ. virol. 2018, 10, 2, 212-216.
2018	Bacillus cereus as the main casual agent of foodborne outbreaks in Southern Brazil: data from 11 years.	Lentz, S.A.M.; Rivas, P.M.; Cardoso, M.R.D.I.; Morales, D.D.L.; Centenaro, F.C.; Martins, A.F. Bacillus cereus as the main casual agent of foodborne outbreaks in Southern Brazil: data from 11 years. Cad. saúde pública 2018, 34, e00057417.
2018	Foodborne outbreaks in Brazil associated with fruits and vegetables: 2008 through 2014.	Elias, S.D.O.; Decol, L.T.; Tondo, E.C. Foodborne outbreaks in Brazil associated with fruits and vegetables: 2008 through 2014. J. Food Qual. 2018, 2, 4, 173-181.
2018	Investigação de surto de doença de Chagas aguda na região extra-amazônica, Rio Grande do Norte, Brasil, 2016.	Vargas, A. et al. Investigação de surto de doença de Chagas aguda na região extra-amazônica, Rio Grande do Norte, Brasil, 2016. Cad. saúde pública 2018, 34, e00006517.
2019	Brazilian Foodborne Disease National Survey: Evaluating the Landscape after 11 Years of Implementation to Advance Research, Policy, and Practice in Public Health.	Draeger, C.; Akutsu, R.; Zandonadi, R.; da Silva, I.; Botelho, R.; Araújo, W. Brazilian Foodborne Disease National Survey: Evaluating the Landscape after 11 Years of Implementation to Advance Research, Policy, and Practice in Public Health. Nutrients 2019, 11, 1, 40.
