# Supplementary material for: Overview of Foodborne Disease Outbreaks in Brazil from 2000 to 2018
Source: Foods. 2019 Sep 23;8(10):434. doi: 10.3390/foods8100434 (PMC6835545; doi:10.3390/foods8100434)
Supplement: Supplementary file 1 [file foods-08-00434-s001.zip › foods-583823-supplementary/ZIP/2. Supplementary material 2.xls]

## Sheet: ARTIGOS
Supplementary material 2. Data obtained from the selected scientific articles.
REFERENCE	Number of cases	Number of deaths	Foods implicated	Etiological agents	Sites of occurrence
Nunes, H.M.; Soares, M.D.C.P.; Silva, H.M.R. Infecção pelo vírus da hepatite A em área indígena da Amazônia oriental brasileira. Rev. Soc. Bras. Med. Trop. 2004, 37(Suplemento II).	345	Uninformed	Uninformed	Hepatitis A virus	Uninformed
De Transmissão Hídrica, Divisão de Doenças et al. Toxinfecção alimentar por Salmonella em um evento científico, São Paulo, 2004. Rev. Saúde Públ. 2005, 39, 3, 515-518.	24	Uninformed	Mixed foods	Salmonella spp.	Events
Hofer, E.; Reis, C.M.F.D.; Theophilo, G.N.D.; Cavalcanti, V.O.; Lima, N.V.D.; Henriques, M.D.F.C.D. Envolvimento de Aeromonas em surto de doença diarréica aguda em São Bento do Una, Pernambuco. Rev. Soc. Bras. Med. Trop. 2006, 39, 2, 217-220.	145	Uninformed	Water	Aeromonas	Residences
Gabbay, Y. B. et al. Characterization of an astrovirus genotype 2 strain causing an extensive outbreak of gastroenteritis among Maxakali Indians, Southeast Brazil. J. Clin. Virol. 2006, 37, 4, 287-292.	117	1	Water	Astrovirus	Residences
Figueiredo, M.A.A.; Dias, J.; Lucena, R. Considerações acerca de dois casos de botulismo ocorridos no Estado da Bahia. Rev. Soc. Bras. Med. Trop. 2006, 39, 3, 289-291.	2	Uninformed	Red meats and poultry	Clostridium botulinum	Residences
Leite, L.H.M. Surtos de toxinfecções alimentares de origem domiciliar no Brasil de 2000-2002. Hig. aliment. 2006, 20, 147, 56-59.	348 outbreaks (number of cases uninformed)	Uninformed	Mixed foods	Salmonella spp.	Residences
Pizzolitto, N.; Pizzolitto, E.; Simões, M.J.S. Spectrum of etiologic agents associated with outbreaks of foodborne diseases at centers of tourism in three geographic regions of São Paulo State. Rev. ciênc. farm. básica apl. 2007, 28, 301-310.	3,460 (327 outbreaks)	Uninformed	Red meats and poultry	Rotavirus	Residences
Almeida, C.F.D.; Araújo, E.D.S.; Soares, Y.D.C.; Diniz, R.L.D.C.; Fook, S.M.L.; Vieira, K.V.M. Perfil epidemiológico das intoxicações alimentares notificadas no Centro de Atendimento Toxicológico de Campina Grande, Paraíba. Rev. bras. epidemiol. 2008, 11, 139-146.	162	Uninformed	Red meats and poultry	Uninformed	Uninformed
Bello Filho, O.S.S.; Froehlich, Â.; Souza, E. C. Surtos de toxinfecções alimentares notificados no município de Maceió, AL, no período de 2000 a 2004. Hig. aliment. 2008, 22, 166/167, 134-137.	10 outbreaks (number of cases uninformed)	Uninformed	Mixed foods	Bacillus cereus	Restaurants
DIAS, J.P. et al. Surto de doença de Chagas aguda associada à transmissão oral. Rev. Soc. Bras. Med. Trop. 2008, 41, 3, 296-300.	7	Uninformed	Water	Trypanosoma cruzi	Residences
Santos, D.R.L.D.; Villar, L.M.; Paula, V.S.D.; Lima, G.S.D.; Gaspar, A.M.C. Hepatitis A virus subgenotypes dissemination during a community outbreak in a surrounding region of Rio de Janeiro. Mem. Inst. Oswaldo Cruz 2008, 103, 3, 254-258.	89	Uninformed	Water	Hepatitis A virus	Residences
Santos, M.C.D.; Albuquerque, B.C.D.; Pinto, R.C.; Aguiar, G.P.; Lescano, A.G.; Santos, J.H.A.; Alecrim, M.D.G.C. Outbreak of Half disease in the Brazilian Amazon. Rev. panam. salud pública 2009, 26, 469-470.	27	Uninformed	Fish and seafood	Haff's disease (toxin)	Uninformed
Cerroni, M.D.P. et al. Investigation of two outbreaks of suspected oral transmission of acute Chagas disease in the Amazon region, Pará State, Brazil, in 2007. Trop. Doctor 2009, 39, 4.	25 (2 outbreaks)	Uninformed	Uninformed	Trypanosoma cruzi	Residences
Nóbrega, A.A.; Garcia, M.H.; Tatto, E.; Obara, M.T.; Costa, E.; Sobel, J.; Araujo, W.N. Oral transmission of Chagas disease by consumption of açaí palm fruit, Brazil. Emerg. infect. dis. 2009, 15, 4, 653.	178	Uninformed	Acai	Trypanosoma cruzi	Workplaces
Silva, L.M.D.; Souza, E.H.D.; Arrebola, T.M.; Jesus, G.D.A.D. Ocorrência de um surto de hepatite A em três bairros do município de Vitória (ES) e sua relação com a qualidade da água de consumo humano. Ciênc. Saúde Colet. 2009, 14, 2163-2167.	24	Uninformed	Water	Hepatitis A virus	Residences
Rowlands, R.E.G. et al. Botulism in Brazil, 2000-2008: epidemiology, clinical findings and laboratorial diagnosis. Rev. Inst. Med. Trop. São Paulo 2010, 52, 4, 183-186.	27	Uninformed	Mixed foods	Clostridium botulinum	Uninformed
Martins, I.S. et al. A cluster of Listeria monocytogenes infections in hospitalized adults. Am. j. infect. control. 2010, 38, 9, e31-e36.	6	Uninformed	Uninformed	Listeria monocytogenes	Hospital
De Menezes, F.G. et al. Surto de infecção por norovírus em instituição de longa permanência no Brasil. Einstein. 2010; 8(4 Pt 1):410-3.	95	Uninformed	Uninformed	Norovirus	Asylums
Ferreira, M.S.R. et al. Surveillance of norovirus infections in the state of Rio De Janeiro, Brazil 2005–2008. J. med. virol. 2010, 82, 8, 1442-1448.	324	Uninformed	Uninformed	Norovirus	Uninformed
Siqueira, A.A. et al. Outbreak of acute gastroenteritis in young children with death due to rotavirus genotype G9 in Rio Branco, Brazilian Amazon region, 2005. Int. j. infect. dis. 2010, 14, 10, e898-e903.	816	Uninformed	Water	Rotavirus	Residences
Araújo, T.M.E.D.; Dantas, J.M.; Carvalho, C.E.F.; Costa, M.A.D.O. Outbreak of diarrhea by rotavirus in Bom Jesus city, Piauí State. Ciênc. Saúde Colet. 2010, 15, 1039-1046.	780	Uninformed	Water	Rotavirus	Residences
Kottwitz, L.B.M. et al. Avaliação epidemiológica de surtos de salmonelose ocorridos no período de 1999 a 2008 no Estado do Paraná, Brasil. Acta sci., Health sci. 2010, 32, 1, 9-15.	2,027 (286 outbreaks)	Uninformed	Eggs/egg products	Salmonella spp.	Residences
Barreto, T.L.; Sturion, G.L. Perfil epidemiológico dos surtos de toxinfecções alimentares em um município do Estado de São Paulo. Hig. aliment. 2010, 24, 180/181, 78-84.	67 (7 outbreaks)	Uninformed	Mixed foods	Salmonella spp.	Residences
Bastos, C.J.; Aras, R.; Mota, G. et al. Clinical outcomes of thirteen patients with acute chagas disease acquired through oral transmission from two urban outbreaks in northeastern Brazil. PLoS Negl Trop Dis. 2010, 4, 6, :e711. doi:10.1371/journal.pntd.0000711	13	Uninformed	Water	Trypanosoma cruzi	Residences
Pereira, K.S.; Schmidt, F.L. O açaí como veículo de transmissão da doença de chagas aguda (DCA) pela via oral. Hig. Aliment. 2010, 24, 180/181, 73-77.	313	Uninformed	Acai	Trypanosoma cruzi	Uninformed
Monteiro, W.M.; Magalhaes, L.K.; Santana Filho, F.S.; Borborema, M.; Silveira, H.; Barbosa, M.D.G.V. Trypanosoma cruzi TcIII/Z3 genotype as agent of an outbreak of Chagas disease in the Brazilian Western Amazonia. Trop. med. int. health. 2010, 15, 9, 1049-1051.	25	Uninformed	Acai juice	Trypanosoma cruzi	Residences
Neto, S.; de Lima, P.; Aquino, E.C.M.D.; Silva, J.A.D.; Amorim, M.L.P.; Oliveira Júnior, A.E.D.; Júnior, H. Envenenamento fatal por baiacu (Tetrodontidae): relato de um caso em criança. Rev. Soc. Bras. Med. Trop. 2010, 92-94.	1	Uninformed	Fish and seafood	Tetrodotoxin	Residences
Tauil, M.D.C.; Ferreira, P.M.; de Abreu, M.C.F.; Cristina, H.; Lima, A.V.; da Nóbrega, A.A. Surto de hepatite A em área urbana de Luziânia, Estado de Goiás, 2009. Rev. Soc. Bras. Med. Trop. 2010, 43, 6, 740-742.	57	Uninformed	Water	Hepatitis A virus	Residences
Barboza, M.M.D.O.; Santos, N.F.D.; Sousa, O.V.D. Surto familiar de botulismo no Estado do Ceará: relato de caso. Rev. Soc. Bras. Med. Trop. 2011, 44, 3, 400-402.	3	1	Mixed foods	Clostridium botulinum	Residences
Morillo, S.G.; Luchs, A.; Cilli, A.; Ribeiro, C.D.; Calux, S.J.; Carmona, R.D.C.C.; Timenetsky, M.D.C.S.T. Large gastroenteritis outbreak due to norovirus GII in São Paulo, Brazil, summer 2010. Rev. Soc. Bras. Med. Trop. 2011, 53, 2, 119-120.	6.39	Uninformed	Water	Norovirus	Uninformed
Fuzihara, T.O.; Nunes, S.M.; Azevedo, S.A.D.S.; Claves, E.C.; Nunes, A.D.M.N.; Shibata, E.S. Investigação de um surto de salmonelose ocorrido em Santo André, SP. Hig. Aliment. 2011, 25, 192/193, 142-146.	6	Uninformed	Eggs/egg products	Salmonella spp.	Residences
Marchi, D.M.; Baggio, N.; Teo, C.R.P.A.; Busato, M.A. Ocorrência de surtos de doenças transmitidas por alimentos no Município de Chapecó, Estado de Santa Catarina, Brasil, no período de 1995 a 2007. Epidemiol. serv. saúde. 2011, 20, 3, 401-407.	895	Uninformed	Mixed foods	Salmonella spp.	Residences
Morillo, S.G.; Luchs, A.; Cilli, A.; Timenetsky, M.D.C.S.T. Rapid detection of norovirus in naturally contaminated food: foodborne gastroenteritis outbreak on a cruise ship in Brazil, 2010. Food environ. virol. 2012, 4, 3, 124-129.	Uninformed	Uninformed	Mixed foods	Norovirus	Ships
Ekman, C.C.J.; Chiossi, M.F.D.V.; Meireles, L.R.; Andrade Júnior, H.F.D.; Figueiredo, W.M.; Marciano, M.A.M.; Luna, E.J.D.A. Case-control study of an outbreak of acute toxoplasmosis in an industrial plant in the state of São Paulo, Brazil. Rev. Inst. Med. Trop. São Paulo 2012, 54, 5, 239-244.	9	Uninformed	Vegetables	Toxoplasma gondii	Workplaces
Nunes, M.M.; Mota, A.L.A.D.A.; Caldas, E.D. Investigation of food and water microbiological conditions and foodborne disease outbreaks in the Federal District, Brazil. Food control 2013, 34, 1, 235-240.	3.904	Uninformed	Mixed foods	Bacillus cereus	Uninformed
Silva, L.D. et al. Detection of the pandemic norovirus variant GII. 4 Sydney 2012 in Rio Branco, state of Acre, northern Brazil. Mem. Inst. Oswaldo Cruz 2013, 108, 8, 1068-1070.	25	Uninformed	Uninformed	Norovirus	Uninformed
Luchs, A.; Morillo, S.G.; Ribeiro, C.D.; Cilli, A.; Calux, S.J.; Carmona, R.D.C.C.; Timenetsky, M.D.C.S.T. Rotavirus G2P [4] and G2P [4]+[6] infections during norovirus gastroenteritis outbreak: summer season 2010, Brazil. Rev. Soc. Bras. Med. Trop. 2013, 46, 2, 227-230.	698	Uninformed	Uninformed	Rotavirus	Uninformed
Lima, G.C.; Loiko, M.R.; Casarin, L.S.; Tondo, E.C. Assessing the epidemiological data of Staphylococcus aureus food poisoning occurred in the State of Rio Grande do Sul, Southern Brazil. Braz. j. microbiol. 2013, 44, 3, 759-763.	1,222 (57 outbreaks)	Uninformed	Red meats and poultry	Staphylococcus aureus	Residences
Wagner, V.R.; Silveira, J.B.; Tondo, E.C. Salmonelloses in the State of Rio Grande do Sul, southern Brazil, 2002 to 2004. Braz. j. microbiol. 2013, 44, 3, 723-729.	4,148 (624 outbreaks)	1	Mixed foods	Salmonella spp.	Residences
Júnior, O.T.; Roderjan, C.N.; Neto, E.D.C.; Ponte, M.M.; Seabra, M.C.P.; Knibel, M.F. Doença de Haff associada ao consumo de carne de Mylossoma duriventre (pacu-manteiga). Rev. bras. ter. intensiva 2013, 25, 4, 348-351.	1	Uninformed	Fish and seafood	Toxin	Uninformed
Souza-Lima, R.D.C. et al. Outbreak of acute Chagas disease associated with oral transmission in the Rio Negro region, Brazilian Amazon. Rev. Soc. Bras. Med. Trop. 2013, 46, 4, 510-514.	14	Uninformed	Acai juice	Trypanosoma cruzi	Residences
De Andrade, J.D.S.R. et al. Noroviruses associated with outbreaks of acute gastroenteritis in the State of Rio Grande do Sul, Brazil, 2004–2011. J. clin. virol. 2014, 61, 3, 345-352.	2,265 (741 outbreaks)	Uninformed	Uninformed	Norovirus	Uninformed
Silva, S.S.O.; Schild, C.H.; Casa Nova, P.A.D.C.; Pinto, A.T. Caracterização de surtos de toxinfecções alimentares confirmados no município de Porto Alegre entre 2005 e 2009. Hig. aliment. 2014, 28(238/239), 31-36.	499 (29 outbreaks)	Uninformed	Red meats and poultry	Salmonella spp.	Residences
Capalonga, R.; Ramos, R.C.; Both, J.M.C.; Soeiro, M.L.T.; Longaray, S.M.; Haas, S.; Tondo, E.C. Salmonella serotypes, resistance patterns, and food vehicles of salmonellosis in southern Brazil between 2007 and 2012. J. Infect. Dev. Ctries. 2014, 8, 7, 811-817.	163	Uninformed	Mixed foods	Salmonella spp.	Uninformed
Paesi, S.; Magrini, F.E. Incidência de doença diarreica aguda em Caxias do Sul, Rio Grande do Sul, Brasil, em uma série histórica de 10 anos. Sci. med. 2015, 25, 2.	61.246	Uninformed	Water	Uninformed	Uninformed
Passos, E.D.C.; Gonçalves, F.G.; de Mello, A.R.P.; de Sousa, C.V.; Nicolau, J.F.; de Oliveira, M.A. Surtos de doenças transmitidas por alimentos ocorridos na região da baixada santista, São Paulo, no período de 2007 a 2011. Higienistas Alimentares reunem-se em Búzios, RJ, 29(242/243), 103. 2015.	12 outbreaks	Uninformed	Red meats and poultry	Coliformes totais e termotolerantes	Uninformed
Carneiro, M. R. P., Cabello, P. H., Albuquerque-Junior, R. L. C., Jain, S., & Candido, A. L. (2015). Characterization of a foodborne outbreak caused by Salmonella Enteritidis in Aracaju, State of Sergipe, Brazil. Rev. Soc. Bras. Med. Trop. 2015, 48, 3, 334-337.	114	Uninformed	Mixed foods	Salmonella spp.	Restaurants
Almeida, I.A.Z.C. et al. Salmonella Alachua: causative agent of a foodborne disease outbreak. Braz. j. infect. dis. 2015, 19, 3, 233-238.	66	Uninformed	Mixed foods	Salmonella spp.	Uninformed
Nunes, D.M. et al. Surto de doença transmitida por alimento em evento de massa de populações indígenas em Cuiabá, Mato Grosso, Brasil, no ano de 2013. Epidemiol. serv. Saúde 2016, 25, 195-202.	384	Uninformed	Mixed foods	Staphyloccocus coagulase-negativa	Events
Rufino, R.; Gracie, R.; Sena, A.; Freitas, C.M.D.; Barcellos, C. Surtos de diarreia na região Nordeste do Brasil em 2013, segundo a mídia e sistemas de informação de saúde–Vigilância de situações climáticas de risco e emergências em saúde. Ciênc. Saúde Colet. 2016, 21, 777-788.	233.41	Uninformed	Water	Uninformed	Uninformed
Nunes, S.M. et al. Surto de doença transmitida por alimentos nos municípios de Mauá e Ribeirão Pires-SP. Hig. aliment. 2017, 31, 264/265.	12	Uninformed	Mixed foods	Coliformes termotolerantes	Residência
Bandeira, A.C. et al. Clinical and laboratory evidence of Haff disease–case series from an outbreak in Salvador, Brazil, December 2016 to April 2017. Euro surveill. 2017, 22, 24.	67	Uninformed	Fish and seafood	Toxina	Uninformed
De Andrade, J.D.S.R. et al. Norovirus GII. 17 Associated with a Foodborne Acute Gastroenteritis Outbreak in Brazil, 2016. Food environ. virol. 2018, 10, 2, 212-216.	5	Uninformed	Mixed foods	Norovirus	Events
Lentz, S.A.M.; Rivas, P.M.; Cardoso, M.R.D.I.; Morales, D.D.L.; Centenaro, F.C.; Martins, A.F. Bacillus cereus as the main casual agent of foodborne outbreaks in Southern Brazil: data from 11 years. Cad. saúde pública 2018, 34, e00057417.	9.592	Uninformed	Mixed foods	Bacilus cereus	Restaurantss
Elias, S.D.O.; Decol, L.T.; Tondo, E.C. Foodborne outbreaks in Brazil associated with fruits and vegetables: 2008 through 2014. J. Food Qual. 2018, 2, 4, 173-181.	30	Uninformed	Vegetables	Salmonella spp.	Workplaces
Vargas, A. et al. Investigação de surto de doença de Chagas aguda na região extra-amazônica, Rio Grande do Norte, Brasil, 2016. Cad. saúde pública 2018, 34, e00006517.	18	Uninformed	Sugarcane juice	Trypanosoma cruzi	Workplaces
Draeger, C.; Akutsu, R.; Zandonadi, R.; da Silva, I.; Botelho, R.; Araújo, W. Brazilian Foodborne Disease National Survey: Evaluating the Landscape after 11 Years of Implementation to Advance Research, Policy, and Practice in Public Health. Nutrients 2019, 11, 1, 40.	134.046	Uninformed	Mixed foods	Salmonella spp.	Residência
